# Supplementary material for: Comparative 1H NMR-Based Metabolomics of Traditional Landrace and Disease-Resistant Chili Peppers (Capsicum annuum L.)
Source: Foods. 2024 Jun 21;13(13):1966. doi: 10.3390/foods13131966 (PMC11241277; doi:10.3390/foods13131966)
Supplement: Supplementary file 1 [file foods-13-01966-s001.zip]

Archive with 1 entries (1 files):
- foods-3053222-supplementary.pdf
